# Supplementary material for: Effect of a Plaque‐Identifying Toothpaste on Plaque Amount in 12–16‐Year‐Olds With Fixed Orthodontic Appliances: A Randomised, Double‐Blind, Controlled Clinical Trial
Source: Orthod Craniofac Res. 2025 Feb 28;28(4):627–35. doi: 10.1111/ocr.12904 (PMC12233054; doi:10.1111/ocr.12904)
Supplement: Supplementary file 3 — Data S1. [file OCR-28-627-s003.xlsx]

## Sheet: Data
Record_ID_REDCap_ExportFile	Control_non-coloring_toothpaste=0_Intervention_plaque-dyeing_toothpaste=1	Age_Years	Gender_Male=0_Female=1	Socioeconomic_class_Low=0_Medium=1_High=2	Brushing_behavior_(stratified)_Manual=0_Electric=1	Additional_oral_care_Yes=1_No=0	DMFT_score_(SUMscore)	R30_T0_C	R30_T0_L	R30_T0_R	R30_T1_C	R30_T1_L	R30_T1_R	1. I feel like I'm brushing more consciously with the new toothpaste	2. I feel like I like brushing more with the new toothpaste	3. I feel like brushing is easier with the new toothpaste	4. I feel like I'm brushing away more plaque with the new toothpaste	5. I feel like my oral health has improved with the new toothpaste	6. I would like to continue using this toothpaste	7. I have had no trouble with the color of this toothpaste	8. I have had no trouble with the effect of this toothpaste	9. I have had no trouble with the taste of this toothpaste
LVK-2021-001	1	14	0	2	0	0	0	5	4	13	0	1	8	5	1	2	2	2	1	5	7	2
LVK-2021-002	0	13	1	2	0	1	0	6	2	3	5	3	4	5	4	3	4	4	3	7	3	4
LVK-2021-003	1	14	1	0	1	1	3	7	15	8	4	4	9	6	5	6	6	5	6	4	6	7
LVK-2021-004	0	13	0	0	0	0	1	0	0	0	1	0	2	1	1	1	1	1	7	7	7	7
LVK-2021-005	1	12	1	1	1	0	6	1	2	2	3	4	6	6	7	7	6	7	7	7	7	7
LVK-2021-006	0	13	1	1	0	1	2	21	26	26	5	10	8	5	2	4	1	2	6	7	7	7
LVK-2021-007	1	12	1	1	1	1	4	1	3	11	8	11	13	5	5	4	4	5	7	6	6	6
LVK-2021-008	1	12	0	0	0	1	1	18	23	21	9	6	7	4	7	3	7	4	4	3	7	4
LVK-2021-009	1	13	0	1	0	0	0	1	1	0	3	6	2	6	5	4	6	5	6	7	7	6
LVK-2021-010	1	13	0	2	1	1	1	6	5	11	4	4	8	5	4	4	5	5	6	7	7	7
LVK-2021-011	1	14	1	0	0	0	0	0	0	0	0	0	0	5	1	3	4	4	2	5	6	3
LVK-2021-012	1	14	1	1	0	0	6	3	8	2	4	5	6	6	6	6	7	6	6	7	7	7
LVK-2021-013	1	13	0	1	1	0	0	5	4	12	8	4	20	5	6	4	7	4	1	7	7	6
LVK-2021-014	0	12	0	0	0	1	0	10	6	10	15	15	21	3	3	4	5	4	5	6	6	7
LVK-2021-015	0	14	1	1	0	1	0	4	6	2	3	3	6	2	1	1	4	2	4	7	7	7
LVK-2021-016	1	13	0	0	0	0	0	3	9	2	1	2	2	5	4	5	5	4	3	7	7	7
LVK-2021-017	1	14	1	1	1	1	1	6	2	10	4	1	4	3	1	5	5	4	4	1	7	7
LVK-2021-018	0	15	1	2	1	1	0	5	7	12	15	11	12	5	5	5	5	5	5	4	4	6
LVK-2021-019	1	14	1	2	1	0	0	12	16	15	15	14	20	6	4	5	5	4	4	5	6	7
LVK-2021-020	0	12	1	0	0	1	2	0	2	1	5	8	5	6	6	7	7	5	6	7	7	7
LVK-2021-021	0	14	0	1	0	0	3	1	4	2	10	9	15	5	4	4	4	4	4	7	7	7
LVK-2021-022	1	13	1	2	0	1	0	3	1	1	11	4	12	4	6	7	5	6	7	7	5	6
LVK-2021-023	0	13	1	1	1	1	0	3	3	6	4	2	4	5	6	5	4	4	6	6	5	5
LVK-2021-024	1	15	1	1	0	1	4	5	2	6	7	1	11	4	4	4	4	4	5	7	7	7
LVK-2021-025	1	14	0	0	0	1	0	10	11	10	11	9	9	4	4	3	4	5	3	3	3	3
LVK-2021-026	0	15	1	1	0	1	2	1	2	1	0	3	0	6	4	7	7	4	7	7	7	7
LVK-2021-027	1	14	1	1	0	1	0	1	0	2	5	6	7	5	4	5	6	5	7	4	7	7
LVK-2021-028	0	15	1	2	0	0	0	0	1	0	0	1	0	4	4	4	4	4	4	7	7	7
LVK-2021-029	0	12	1	0	1	1	4	17	11	23	17	20	14	7	5	6	7	4	7	1	1	7
LVK-2021-031	1	13	1	0	0	0	4	2	0	8	1	0	6	4	1	3	4	5	4	7	7	7
LVK-2021-032	0	13	1	1	1	1	0	5	10	8	5	9	4	6	6	7	7	6	7	7	6	7
LVK-2021-033	0	14	1	1	0	1	1	5	11	4	1	0	2	3	6	3	3	4	6	7	7	7
LVK-2021-034	0	13	0	0	1	0	0	4	7	9	5	10	8	4	3	3	3	3	5	6	5	5
LVK-2021-035	0	14	1	1	1	0	2	0	0	0	2	5	6	4	4	4	4	4	7	7	7	7
LVK-2021-036	0	14	1	1	0	0	6	5	8	6	7	7	5	1	4	2	4	5	6	7	7	7
LVK-2021-037	1	15	0	0	1	1	2	5	7	11	2	7	7	6	4	5	5	5	5	7	7	7
LVK-2021-038	0	13	1	1	1	1	2	3	8	3	2	6	3	5	6	4	5	5	7	7	7	7
LVK-2021-040	0	15	1	1	0	1	6	8	6	10	4	5	6	5	5	4	4	4	5	4	7	7
LVK-2021-041	0	13	1	2	1	0	0	3	7	8	12	12	9	3	1	4	6	4	6	7	7	6
LVK-2021-042	0	14	1	2	0	0	0	5	3	12	6	4	7	5	4	4	5	4	6	7	7	7
LVK-2021-043	1	13	0	0	1	0	5	6	12	8	2	2	4	4	5	6	7	4	7	6	7	7
LVK-2021-044	1	14	1	1	0	0	0	12	9	13	9	5	13	6	5	5	6	6	5	6	5	5
LVK-2021-045	1	14	1	1	0	1	2	5	6	5	3	6	8	4	5	5	6	5	7	7	7	7
LVK-2021-046	1	15	1	0	0	1	0	8	12	5	3	2	2	6	5	4	5	6	5	6	6	6
LVK-2021-047	1	14	1	1	1	0	0	12	11	19	23	27	25	3	4	4	2	4	6	5	6	7
LVK-2021-048	1	13	0	2	1	0	0	4	8	8	3	3	6	5	3	5	5	4	4	3	3	7
LVK-2021-049	1	14	1	1	0	0	1	3	2	7	1	0	3	5	3	4	5	3	2	7	7	2
LVK-2021-050	0	12	1	2	0	0	0	18	10	11	12	13	17	4	4	5	3	3	4	7	6	3
LVK-2021-051	1	15	0	1	1	1	4	4	4	5	1	0	2	5	2	4	4	6	4	7	7	1
LVK-2021-052	0	14	1	0	1	1	0	9	13	8	8	15	11	3	3	3	4	3	4	7	7	7
LVK-2021-053	1	14	0	1	0	0	0	9	13	2	7	13	2	5	1	1	5	4	3	7	7	4
LVK-2021-054	0	14	1	0	1	1	2	4	2	3	3	2	3	4	3	4	4	4	3	5	6	3
LVK-2021-055	0	14	0	0	0	0	2	4	0	8	1	0	3	6	4	3	4	5	4	7	5	6
LVK-2021-056	0	14	0	0	0	1	4	0	0	0	0	0	0	4	5	4	4	2	4	7	7	7
LVK-2021-057	1	14	1	1	1	1	3	0	0	0	1	5	4	6	4	6	7	6	6	3	7	7
LVK-2021-058	1	12	1	1	1	1	2	6	6	5	6	5	7	6	4	5	6	4	4	5	7	2
LVK-2021-059	0	14	1	2	1	1	0	1	0	1	5	4	4	5	4	4	4	4	5	6	7	7
LVK-2021-060	1	14	1	2	1	0	0	3	2	5	3	2	4	4	1	1	2	3	3	1	7	2
LVK-2021-061	0	15	1	1	1	1	0	1	3	2	2	5	3	4	5	4	4	5	6	7	7	7
LVK-2021-063	0	14	1	0	0	0	2	5	8	6	3	5	4	5	5	5	6	5	7	6	6	6
LVK-2021-064	0	12	1	1	1	1	0	0	0	0	7	5	5	4	4	3	4	4	3	1	4	4
LVK-2021-065	1	14	1	1	0	0	4	1	1	3	1	0	2	4	4	5	6	6	7	5	7	3
LVK-2021-066	1	13	0	0	1	0	0	8	3	6	12	10	7	4	4	4	6	6	5	7	7	7
LVK-2021-067	0	15	0	0	1	1	0	7	5	5	1	0	1	4	7	5	3	1	1	6	4	7
LVK-2021-069	1	15	0	0	1	0	0	4	6	4	1	3	2	5	5	3	5	4	4	5	4	5
LVK-2021-070	0	14	1	1	0	0	0	1	0	1	2	1	6	5	4	4	6	5	4	5	5	3
LVK-2021-072	0	15	0	1	1	0	1	5	4	4	4	11	9	4	4	5	5	6	5	7	7	7
LVK-2021-073	1	14	0	2	1	1	0	3	5	8	2	6	6	5	4	5	6	4	5	7	7	4
LVK-2021-074	0	13	0	1	1	1	0	19	25	26	18	23	26	5	1	1	7	7	5	7	7	7
LVK-2021-075	1	13	1	1	1	1	4	5	8	5	4	6	5	4	4	5	6	4	7	7	7	7
LVK-2021-076	0	14	1	0	1	1	0	0	0	0	0	0	0	7	4	4	5	5	4	7	7	7
LVK-2021-077	1	15	1	0	0	1	0	5	2	8	13	9	20	6	4	4	4	5	5	3	7	7
LVK-2021-079	0	14	1	2	1	0	0	1	2	2	3	5	4	3	1	1	4	5	5	7	7	7
LVK-2021-080	0	15	0	1	1	1	5	3	2	3	1	0	0	1	1	1	4	4	4	7	7	7
LVK-2021-081	1	15	1	1	1	0	2	1	3	1	1	2	1	6	4	4	6	4	7	7	7	7
LVK-2021-082	0	12	1	1	1	1	0	0	0	0	0	0	0	5	4	5	4	5	6	7	6	6
LVK-2021-083	0	13	1	2	0	0	1	3	3	4	0	2	2	6	5	7	7	6	7	7	7	6
								The fluorescence intensity of at least 30% (ΔR30) in the upperand lower anterior regions at T0 and T1 in the experimental and control group: Left (L), Central (C), and Right (R) Side QLF Images						Questions from the questionnaire related to the participant's experience with the provided toothpaste at T1 on a 7-point Likert scale. (the minimum=1: maximum=7)
